# Supplementary material for: The effcet of annulus fibrosus suture combined with percutaneous transforaminal endoscopic discectomy on obese patients with lumbar disc herniation
Source: Front Pain Res (Lausanne). 2025 Mar 14;6:1568227. doi: 10.3389/fpain.2025.1568227 (PMC11949890; doi:10.3389/fpain.2025.1568227)
Supplement: Supplementary file 1 [file Datasheet1.xlsx]

## Sheet: 数据库18
ID	Gender	Segment	PfirrmannGrade	Age	Height	Weight	BMI	Surgerytimemin	Incisionlengthcm	Bleedingvolumemi	Cannulaplacementtimemin	Postoperativehospitalstayday	LP1	LP2	LP3	LP4	LP5	BP1	BP2	BP3	BP4	BP5	JOA1	JOA2	JOA3	JOA4	JOA5	ODI1	ODI2	ODI3	ODI4	ODI5
1	2	2	1	32	176	100	32.28	56.5	0.98	47.9	24.7	3	7	5	2	1	1	1	2	2	1	1	10	20	23	26	24	68	20	12	2	4
2	1	2	2	53	170	115	39.79	68.2	0.83	57.1	33.5	3	6	5	2	1	1	3	1	1	1	1	11	19	22	24	24	66	22	15	6	9
3	2	2	1	61	164	88	32.72	58.3	0.68	51.3	23.9	3	7	2	2	1	1	1	1	1	1	2	13	22	23	25	24	65	19	10	4	5
4	2	1	1	39	174	95	31.38	52.7	0.72	46.3	18.4	2	5	2	2	0	1	2	1	1	1	0	15	23	23	26	25	63	18	11	8	4
5	1	1	2	40	170	92	31.83	53.1	0.73	45.1	20.3	3	7	3	3	2	1	2	1	1	1	1	10	17	20	24	25	68	29	18	10	7
6	1	2	2	60	170	95	32.87	59.4	0.69	42.6	23.8	3	7	5	4	2	2	3	1	1	1	1	11	25	25	24	26	67	12	10	9	7
7	1	2	1	46	172	95	32.11	58.9	0.74	47.5	24.7	3	7	5	2	2	1	5	1	0	1	1	10	20	20	24	26	66	22	17	9	9
8	2	2	1	28	176	96	30.99	53.2	0.81	41.1	18.1	2	5	2	1	1	1	3	2	2	2	0	15	23	24	25	25	64	13	10	6	8
9	2	2	2	32	175	98	32	61.2	0.84	41.9	28.8	4	7	4	3	2	2	1	1	1	1	1	12	19	21	24	26	66	24	20	9	10
10	1	2	2	29	178	102	32.19	62.3	0.87	43.7	30.1	5	6	5	2	1	1	4	1	2	1	2	11	20	22	24	26	66	20	15	6	9
11	1	2	1	50	158	80	32.05	59.9	0.65	52.5	27.5	3	8	5	1	1	0	3	2	1	1	2	13	22	23	25	27	64	16	13	6	6
12	2	2	2	48	162	85	32.39	59.3	0.68	54.1	27.5	3	7	1	3	2	2	1	1	1	1	0	12	16	21	25	24	66	25	16	12	8
13	2	1	1	21	165	86	31.59	57.1	0.62	37.4	24.8	3	7	5	3	2	2	2	1	1	1	1	11	19	20	23	21	67	23	18	15	11
14	1	1	2	36	166	87	31.57	53.2	0.67	39.9	22.3	3	7	5	3	2	2	6	1	1	1	1	10	19	21	24	23	68	23	16	14	10
15	2	2	2	47	160	82	32.03	59.3	0.61	37.5	26.4	3	9	5	2	1	0	2	2	2	2	1	7	22	25	26	25	72	16	6	5	5
16	1	2	1	46	156	80	32.87	63.5	0.62	47.3	31.9	4	8	3	1	0	0	3	1	1	1	1	16	24	25	27	27	63	15	5	4	3
17	2	1	2	49	155	77	32.05	59.8	0.61	48.5	25.4	5	7	1	2	1	0	1	3	2	1	2	13	21	23	25	27	68	22	18	8	9
18	1	2	1	58	154	78	32.89	63.8	0.6	52.3	30.1	6	7	4	2	1	1	3	1	1	1	0	9	18	22	24	23	63	11	6	4	3
19	2	2	2	35	160	85	33.2	63.7	0.68	55.8	29.4	4	7	4	4	2	2	1	1	1	1	2	8	16	23	24	24	65	20	15	8	9
20	2	1	2	30	168	90	31.89	59.4	0.71	45.4	24.1	3	5	1	2	1	1	2	1	0	1	0	12	21	22	25	27	65	22	14	10	10
21	2	1	2	42	171	95	32.49	65.5	1.12	58.1	30.2	6	6	2	2	2	1	3	2	1	1	2	9	20	20	24	25	70	29	16	6	9
22	1	1	2	41	173	96	32.08	62.1	1.05	57.1	32.3	5	8	1	3	1	2	4	2	2	1	0	10	23	21	25	24	72	25	13	12	10
23	1	1	2	43	174	98	32.37	52.5	1.19	49.2	21.4	5	9	5	3	1	1	2	1	1	0	1	11	24	24	25	24	65	20	15	11	8
